# Supplementary material for: Genome-wide identification and expression analysis of BZR gene family and associated responses to abiotic stresses in cucumber (Cucumis sativus L.)
Source: BMC Plant Biol. 2023 Apr 24;23:214. doi: 10.1186/s12870-023-04216-9 (PMC10123990; doi:10.1186/s12870-023-04216-9)
Supplement: Supplementary file 1 — Supplementary Material 1 [file 12870_2023_4216_MOESM1_ESM.xlsx]

## Sheet: Sheet1
Supplementary table 2 accession numbers of different species
Species	Gene name	Accession numbers
	CsBZR1	CsaV3_1G033010.1
	CsBZR2	CsaV3_2G028510.1
Cucumber	CsBZR3	CsaV3_4G007080.1
	CsBZR4	CsaV3_4G008150.1
	CsBZR5	CsaV3_6G000500.1
	CsBZR6	CsaV3_6G045980.1
	SlBZR01	Solyc01g094580
	SlBZR02	Solyc02g063010
	SlBZR03	Solyc02g071990
	SlBZR04	Solyc03g005990
Tomato	SlBZR05	Solyc04g079980
	SlBZR06	Solyc07g062260
	SlBZR07	Solyc08g005780
	SlBZR08	Solyc10g076390
	SlBZR09	Solyc12g089040
	AtBZR1	AT1G75080.1
	AtBZR2	AT1G19350.1
	AtBEH1	AT3G50750.1
	AtBEH2	AT4G36780.1
Arabidopsis	AtBEH3	AT4G18890.1
	AtBEH4	AT1G78700.1
	AtBAM7	AT2G45880.1
	AtBAM8	AT5G45300.1
	ZmBZR1	NP_001136786
	ZmBZR2	NP_001132634
	ZmBZR3	AQK59599
	ZmBZR4	NP_001337631
	ZmBZR5	AFW66680
Corn	ZmBZR6	NP_001357917
	ZmBZR7	ONM24699
	ZmBZR8	XP_008645603
	ZmBZR9	NP_001168185
	ZmBZR10	NP_001151195
	ZmBZR11	NP_001132634
	OsBZR1	Os07g0580500
	OsBZR2	Os01g0203000
	OsBZR3	Os06g0552300
Rice	OsBZR4	Os02g0233200
	OsBZR5	Os01g0176900
	OsBZR6	Os02g0129600
