# Supplementary material for: Genome-wide identification and expression analysis of BZR gene family and associated responses to abiotic stresses in cucumber (Cucumis sativus L.)
Source: BMC Plant Biol. 2023 Apr 24;23:214. doi: 10.1186/s12870-023-04216-9 (PMC10123990; doi:10.1186/s12870-023-04216-9)
Supplement: Supplementary file 2 — Supplementary Material 2 [file 12870_2023_4216_MOESM2_ESM.xls]

## Sheet: primer sequence
	Supplementary table 3 Primer sequence
	Gene name	Gene id	Forward	Reverse
	CsBZR1	CsaV3_1G033010.1	AGAAGACGGCACTACCTATCGGAAG	GGAAGGAAGAAGACGCAGGACTTG
	CsBZR2	CsaV3_2G028510.1	GATGACGGAACCACTTATCGGAAGG	GGACTGGGGAAAGAAGAAGACAATGG
	CsBZR3	CsaV3_4G007080.1	CTTAACTCTGCTCACTGCCTGGAAG	GTGCCTCTGAACTGACTCTCATTCTC
	CsBZR4	CsaV3_4G008150.1	GGATGGACCGTTGAACCTGATGG	TGGATTGAAGGAAGCACAAGGACTG
	CsBZR5	CsaV3_6G000500.1	GATGGAGGAATGGTGTCAAGTGGTAG	TCGATGTCGCTCTCTCAACTTTGTC
	CsBZR6	CsaV3_6G045980.1	GGCAACAATTCCAGAATGTGATGAGTC	CAGGTTAAATGTAGGCGAAGGAGGAG
	Actin	DQ115883	GCCCTCCCTCATGCCATTCT	TCGGCAGTGGTGGTGAACAT
