# Supplementary material for: Genome-wide identification and expression analysis of BZR gene family and associated responses to abiotic stresses in cucumber (Cucumis sativus L.)
Source: BMC Plant Biol. 2023 Apr 24;23:214. doi: 10.1186/s12870-023-04216-9 (PMC10123990; doi:10.1186/s12870-023-04216-9)
Supplement: Supplementary file 3 — Supplementary Material 3 [file 12870_2023_4216_MOESM3_ESM.xls]

## Sheet: Sequece information
Supplementary table 1 CsBZR gene sequence and protein sequence
Gene id	Gene name	Coding sequence	Protein sequence
CsaV3_1G033010.1	CsBZR1	ATGACTTCCGGTACCAGAATGCCCACTTGGAAGGAAAGGGAAAACAACAAGCGTCGTGAGAGGCGTCGTCGTGCCATCGCTGCTAAGATCTTTCTTGGCTTGCGAATGTATGGAAACTACAAGCTTCCTAAGCACTGCGACAATAATGAAGTCCTTAAAGCCCTCTGTGATGAAGCTGGATGGACTGTCGAAGAAGACGGCACTACCTATCGGAAGGGTTGCAAGCCTGTGGAACGCAATATCATGGGTGGGTCAGCTTCTGCAAGTCCATGTTCATCTTATCAGCCGAGCCCACGTGCATCTTATAACCCAAGTCCTGCGTCTTCTTCCTTCCCAAGCCCCAAATCTTCGCGTTACGCCATGAATGGCAATGACAATGGTACTGATCCCAATTCCCTC…	MTSGTRMPTWKERENNKRRERRRRAIAAKIFLGLRMYGNYKLPKHCDNNEVLKALCDEAGWTVEEDGTTYRKGCKPVERNIMGGSASASPCSSYQPSPRASYNPSPASSSFPSPKSSRYAMNGNDNGTDPNSLIPWLKNLSSGSSSASSRLPHHLFINCGSISAPVTPPSSSPTARTPRKPNDWDNHPAVAPAWAAQRFSCLPTSTPQSPGRQVLADPAWLDSIRIPQSGPSSPTFSLVARNPFGFKEAMSAGVSRNWTPTQSGTCSPTVAAGIDHTSDVPMTDGTATDFAFGSCSIGLVKPWEGERIHEECISDDLELTLGNSSTR
CsaV3_2G028510.1	CsBZR2	ATGACCTCCGACGGCGCCACTTCTGCCTCCAATTGTCGCCGTAAGCCTTCTTGGAGGGAGCGGGAGAATAATCGGACCAGAGAGCGCCGGAGAAGAGCCATCGCTGCTAAGATTTACTCCGGCCTTAGAGCTCAGGGTAACTTCAATTTGCCTAAACACTGTGACAATAACGAGGTCCTTAAAGCCCTCTGTGCTGAAGCTGGTTGGACTGTCGAAGATGACGGAACCACTTATCGGAAGGGATGCAAGCCACCTCCCATTGATATTGTTGGCACTTCAACCAAAATCACCCCTTATTCTTCCCAAAATCCAAGCCCATTGTCTTCTTCTTTCCCCAGTCCTATGGGATCCTACCAAGTAAGTCCCTCCTCCTCCTCCTTCCCGAGCCCGTCCCGTTAC…	MTSDGATSASNCRRKPSWRERENNRTRERRRRAIAAKIYSGLRAQGNFNLPKHCDNNEVLKALCAEAGWTVEDDGTTYRKGCKPPPIDIVGTSTKITPYSSQNPSPLSSSFPSPMGSYQVSPSSSSFPSPSRYDANNPSNLIPYLRQAIPISLPPLRISNSAPVTPPLSSPASRTPQPFPNWEVNAKESLSSLNYPFFAVSAPASPTRPQLHTPAPIHKCDESESSTNDSNQWALFRAYAPSASTMPTSPTFNLVKPADQHVLHGGFIQENGRRNEFEFLGYKVKPWEGEKIHDVGLEDLELTLGSSKARS
CsaV3_4G007080.1	CsBZR3	ATGAGCGGCAGCTTAAACGACGATACTTTCCATCAGGATCTTCAATCCCAAGCTAATCATGCCTCCGACTACTTATCGCATCAGCTTCAACCTCCCCCGCCGCCTCGTCGTCCTCGTGGTTTTGCCGCCACCGCTGCTGCTGCTATGGGACCGACAACTACCACAGCTGCTACTACCGGCGGTAAGGCAAAGAGAGAGAGAGAGAAAGAAAAAGAGCGGACCAAGCTTCGCGAGCGCCATCGCCGAGCCATTACTAGTCGGATACTCGCGGGACTTCGCCAGTACGGTAACTTCCCACTCCCTGCTCGCGCGGATATGAACGATGTGCTGGCTGCACTTGCTAGGGAAGCTGGCTGGGTTGTCGAGGCTGATGGCACCACCTACAGGCAGTCCACTCCG…	MSGSLNDDTFHQDLQSQANHASDYLSHQLQPPPPPRRPRGFAATAAAAMGPTTTTAATTGGKAKREREKEKERTKLRERHRRAITSRILAGLRQYGNFPLPARADMNDVLAALAREAGWVVEADGTTYRQSTPPSQSQGAAFPVRSGESPISSGSFKGCSIKAALDCQPSVLRIDESLSPASLDSVVITERDAKNEKYTALSPLNSAHCLEDQLIQDIRCRENESQFRGTPYVPVYVMLATGFISNFCQLIDPDGVRQELSHLQSLNVDGVIVDCWWGIVEAWNPQKYVWSGYRDLFNIIREFKLKVQVVMAFHASGGTESGDAFIKLPQWVLEIGKENPDIFFTDREGRRNKDCLSWGIDKERVLRGRTGIEVYFDFMRSFHTEFNDLFAEGLVSAIE…
CsaV3_4G008150.1	CsBZR4	ATGACGTCGGGGACTCGGCTACCGACATGGAGGGAGCGGGAGAACAACAAAAGAAGGGAGAGAAGGAGAAGAGCTATTGCAGCAAAGATCTTCGCTGGACTCAGGATGTACGGGAACTACAAGCTTCCCAAACATTGCGACAACAACGAGGTCCTTAAAGCTCTCTGCAATGAGGCGGGATGGACCGTTGAACCTGATGGCACCACTTACCGTAAGGGATGCAAGCCAATTGAACGTATGGATGTGGTTGGTGGATCGGCAGCTGCAAGCCCGTACACATCTCACCAACCCAGTCCTTGTGCTTCCTTCAATCCAAGCCCCGGTTCATCTTCTTTTCCTAGTCCAGCATCATCCTCATATATCGGTAATCCAAATGCTGATGGAAGTTCACTTATCCCC…	MTSGTRLPTWRERENNKRRERRRRAIAAKIFAGLRMYGNYKLPKHCDNNEVLKALCNEAGWTVEPDGTTYRKGCKPIERMDVVGGSAAASPYTSHQPSPCASFNPSPGSSSFPSPASSSYIGNPNADGSSLIPWLKNLSTSSSSASSSKLPNHYIHGGSISAPVTPPLSSPTARTPRLKADWEDQSVLPGWSAQYYSSQPSSTPPSPGRQIVPTPEWFAGLRIPQGGPNSPTFSLVSTNPFGFKEAAITGGGSRMWTPGQSGTCSPAIAAGSDHTADIPMSEVISDEFAFGSNAAGIVKPWEGEIIHEECGSDDLELTLGNSRTR
CsaV3_6G000500.1	CsBZR5	ATGGCAACGGATATGCAAAAATTGATAGGTACGAGTGAGGAAGATGATGATGAAGATGTGGAGATGGATGTGAAAGAGGAAGATGATGAAGAAGATGATGGGGCGAGGCGGATTCGTAGTTCATTAATGGTTGGGGATGATGGAGGAATGGTGTCAAGTGGTAGCAACAATAACCGCTTTGAGCAGCACCAGGTACAAGAACAAGTGGGCACCCCTGGGGGTGGCCGTAGGTGTAGACCATTAGAAGAGAAAGAGAGGACAAAGTTGAGAGAGCGACATCGAAGGGCTATCACTGCTAGGATCTTGGCAGGTCTTCGCCGACATGGTAATTATAATCTTAGAGTTAGGGCAGATATTAATGATGTGATTGCAGCTCTGGCTACTGAAGCTGGTTGGGTA…	MATDMQKLIGTSEEDDDEDVEMDVKEEDDEEDDGARRIRSSLMVGDDGGMVSSGSNNNRFEQHQVQEQVGTPGGGRRCRPLEEKERTKLRERHRRAITARILAGLRRHGNYNLRVRADINDVIAALATEAGWVVLPDGTTFPSRSQGIKHAGGGSTAVTSSSSHLASQQTPSTSIRGVSCGFRSVPEYNACRMKGVFLPNSPPYDASPNARCQSSSLMGDAGEQSAGHPLINSSVDAVDGMQIVDTTPKLPERDFAGSAYIPVYVMLPLGVINMKCELVDPDGLLKQLRLLKSANVDGVMVDCWWGIVEAHSPHEYNWNGYRRLFQMVHELKLKLQVVLSFHECGGNVGDDVCIPLPHWVAEIGRSNPDIFFTDREGRRNPECLSWGVDKERVLRGRTG…
CsaV3_6G045980.1	CsBZR6	ATGACGGGCCGAGGATCATCGGGAAGGACGCCGACATGGAAAGAAAGGGAGAACAATAAGAGGAGAGAGAGGCGACGGAGGGCCATTGCTGCCAAGATCTACACTGGCCTTAGAGCTCAAGGGAACTATAAGCTTCCTAAGCACTGTGACAACAACGAGGTCTTAAAGGCACTCTGTAATGAAGCTGGTTGGGTGGTTGAGGAAGATGGCACAACCTATCGCAAGGGATGCAAGCCACCTCCGATTGATATAGGCACATCTGCGAATATGAGCGCCTGTTCTTCGCTTCAACCAAGCCCACAGTCTTCATGTTTCCCAAGTCCTGTACCATCCTACCATGCCAGTCCTTCTTCATCCTCTTTTCCAAGCCCAACTCGATTTGATGGGAATCCATCTTCT…	MTGRGSSGRTPTWKERENNKRRERRRRAIAAKIYTGLRAQGNYKLPKHCDNNEVLKALCNEAGWVVEEDGTTYRKGCKPPPIDIGTSANMSACSSLQPSPQSSCFPSPVPSYHASPSSSSFPSPTRFDGNPSSYLLPFLQNISSIPANLPPLRISNSAPVTPPLSSPTSRGSKRKPDWESIPNSYVTSFRHPLFAVSAPSSPTRCHHLTPATIPECDESDASTVDSGRWVSFQTVAPSVAPPSPTFNLMKPVSQQNSLQDAVDRHGAMGWGATSDRGRGSEFEFEKFESGTVKPWEGERIHEVGVDDLELTLGGGKARG
