# Supplementary material for: Genome-wide identification and expression analysis of BZR gene family and associated responses to abiotic stresses in cucumber (Cucumis sativus L.)
Source: BMC Plant Biol. 2023 Apr 24;23:214. doi: 10.1186/s12870-023-04216-9 (PMC10123990; doi:10.1186/s12870-023-04216-9)
Supplement: Supplementary file 4 — Supplementary Material 4 [file 12870_2023_4216_MOESM4_ESM.xls]

## Sheet: Plant hormone treatment
	Relative expression of CsBZRs under IAA treatment							Relative expression of CsBZRs under EBL treatment
		0 h	6 h	12 h	24 h				0 h	6 h	12 h	24 h
	BZR1	1.06523	2.12886	11.2523	1.36401			BZR1	1.0652	0.5649	4.0548	9.2244
	BZR2	1.019	1.9289	4.2498	5.1505			BZR2	1.019	0.6511	3.7581	13.8086
	BZR3	1.0029	5.6108	20.1804	2.8358			BZR3	1.0029	3.3353	11.7897	6.4437
	BZR4	1.0174	6.5461	5.8991	1.153			BZR4	1.0174	1.9115	4.7543	1.8203
	BZR5	1.0026	2.1722	10.1603	1.3538			BZR5	1.0026	1.8102	4.5817	1.839
	BZR6	1.0211	13.6565	20.29	3.9944			BZR6	1.0211	2.0958	6.8961	2.863
	Relative expression of CsBZRs under GA3 treatment							Relative expression of CsBZRs under IAA treatment
		0 h	6 h	12 h	24 h				0 h	6 h	12 h	24 h
	BZR1	1.0652	0.3702	1.9904	4.4425			BZR1	1.0652	3.4445	3.7839	51.9024
	BZR2	1.019	1.2287	1.2543	8.7214			BZR2	1.019	10.5623	3.7349	7.1908
	BZR3	1.0029	3.8986	6.1613	4.0085			BZR3	1.0029	16.9313	0.2309	6.4778
	BZR4	1.0174	2.2035	0.2727	1.0323			BZR4	1.0174	5.3413	3.7421	0.7109
	BZR5	1.0026	2.3584	1.7312	2.8139			BZR5	1.0026	3.4759	5.3279	1.2204
	BZR6	1.0211	5.0933	4.5968	2.9769			BZR6	1.0211	3.7367	7.9588	10.026
	Relative expression of CsBZRs under ETH treatment
		0 h	6 h	12 h	24 h
	BZR1	1.0652	1.0228	3.5079	2.9546
	BZR2	1.019	0.7764	2.1891	6.6514
	BZR3	1.0029	1.9988	6.4147	26.7686
	BZR4	1.0174	1.8436	3.1339	4.1395
	BZR5	1.0026	2.2786	2.1694	4.8365
	BZR6	1.0211	4.0686	10.6435	7.482

## Sheet: Abiotic stress
		Relative expression of CsBZRs under CdCl2 treatment								Relative expression of CsBZRs under NaCl treatment
			0 h	6 h	12 h	24 h					0 h	6 h	12 h	24 h
		BZR1	1.0652	4.6653	1.2108	9.0687				BZR1	1.0652	4.0121	7.9246	23.0397
		BZR2	1.019	5.7035	1.631	3.7564				BZR2	1.019	4.9542	4.9542	21.4147
		BZR3	1.0029	16.0586	0.1923	7.4075				BZR3	1.0029	13.8681	0.391	20.9932
		BZR4	1.0174	3.2837	1.7803	1.0602				BZR4	1.0174	5.4655	6.1237	3.3316
		BZR5	1.0026	1.906	2.5558	1.2906				BZR5	1.0026	3.0528	6.5223	3.4087
		BZR6	1.0211	3.5931	4.9126	1.9366				BZR6	1.0211	2.7329	13.2476	6.459
		Relative expression of CsBZRs under 20%PEG treatment								Relative expression of CsBZRs under low temperature treatment
			0 h	6 h	12 h	24 h					0 h	6 h	12 h	24 h
		BZR1	1.0652	1.8043	3.5752	3.647				BZR1	1.0652	2.7191	0.0303	5.7867
		BZR2	1.019	4.024	4.8001	3.2911				BZR2	1.019	4.0122	0.0095	2.6696
		BZR3	1.0029	13.9758	0.1196	4.5953				BZR3	1.0029	9.4954	0.0116	4.1301
		BZR4	1.0174	4.201	9.6126	0.9734				BZR4	1.0174	1.9017	5.179	0.8577
		BZR5	1.0026	1.0026	3.3586	6.8193				BZR5	1.0026	2.6513	1.5043	1.0909
		BZR6	1.0211	3.3234	19.3454	2.4609				BZR6	1.0211	2.8714	2.3113	1.5734
